# Supplementary material for: A Novel Paludibacterium Species Isolated from Human Blood
Source: Microorganisms. 2026 Jan 25;14(2):280. doi: 10.3390/microorganisms14020280 (PMC12943652; doi:10.3390/microorganisms14020280)
Supplement: Supplementary file 1 [file microorganisms-14-00280-s001.zip]

Archive with 1 entries (1 files):
- microorganisms-4082055-supplementary.xlsx
