# Supplementary material for: A Novel Paludibacterium Species Isolated from Human Blood
Source: Microorganisms. 2026 Jan 25;14(2):280. doi: 10.3390/microorganisms14020280 (PMC12943652; doi:10.3390/microorganisms14020280)
Supplement: Supplementary file 1 [file microorganisms-14-00280-s001.zip › microorganisms-4082055-supplementary.xlsx]

## Sheet: TableS1
Supplementary Table S1. Virulence factor–related genes identified by VFDB screening in P. flexuosum sp. nov. THUN1379T and genus Paludibacterium using ABRicate
Gene	VFDB annotationa	Accession No.	P. flexuosum sp. nov. THUN1379T	P. purpuratum KJ031T	P. paludis KBP-21T	P. yongneupense 5YN8-15T
algC	phosphomannomutase AlgC [Alginate biosynthesis (CVF522)] [Pseudomonas aeruginosa PAO1]	NP_254009			70.69/91.59
bplA	probable oxidoreductase [LPS (VF0033)] [Bordetella pertussis Tohama I]	NP_878995	72.81/97.91b	73.50/97.72	74.74/97.72
bplB	probable acetyltransferase [LPS (VF0033)] [Bordetella pertussis Tohama I]	NP_878994		72.65/78.82	73.64/81.60
bplC	lipopolysaccharide biosynthesis protein [LPS (VF0033)] [Bordetella pertussis Tohama I]	NP_878993			70.24/91.55
bplF	lipopolysaccharide biosynthesis protein [LPS (VF0033)] [Bordetella pertussis Tohama I]	NP_878990	70.50/60.75c
bsaS	ATP synthase [Bsa T3SS (VF0428)] [Burkholderia pseudomallei K96243]	YP_111547			70.59/74.85
cheW	chemotaxis protein CheW [Flagella (VF0430)] [Burkholderia pseudomallei K96243]	YP_109901	72.05/72.35	71.39/76.89	70.84/77.08
cheY	chemotaxis protein CheY [Flagella (VF0430)] [Burkholderia pseudomallei K96243]	YP_109896			73.50/83.45
flhA	flagellar biosynthesis protein FlhA [Flagella (VF0430)] [Burkholderia pseudomallei K96243]	YP_109890	71.72/77.18	71.76/77.27	72.84/76.84
fliM	flagellar motor switch protein FliM [Flagella (VF0430)] [Burkholderia pseudomallei K96243]	YP_106652			71.64/77.68
fliP	flagellar biosynthesis protein FliP [Flagella (VF0430)] [Burkholderia pseudomallei K96243]	YP_106655	72.11/77.82		71.68/89.11
fliP	flagellar biosynthetic protein FliP [Flagella (VF0273)] [Pseudomonas aeruginosa PAO1]	NP_250137		71.56/82.29	70.56/73.31
gmd	GDP-mannose 46-dehydratase [LPS (VF0367)] [Brucella melitensis bv. 1 str. 16M]	NP_540330			70.13/69.79
gmd	GDP-mannose 46-dehydratase [O-antigen (VF0392)] [Yersinia enterocolitica subsp. enterocolitica 8081]	YP_001007257		70.14/67.47
hsiB1/vipA	type VI secretion system tubule-forming protein VipA [HSI-I (VF0334)] [Pseudomonas aeruginosa PAO1]	NP_248773		72.96/80.35
hsiC1/vipB	type VI secretion system tubule-forming protein VipB [HSI-I (VF0334)] [Pseudomonas aeruginosa PAO1]	NP_248774		74.61/93.72
icl	Isocitrate lyase Icl (isocitrase) (isocitratase) [Isocitrate lyase (VF0253)] [Mycobacterium tuberculosis H37Rv]	YP_177728	72.23/95.88	71.89/96.50	73.33/96.19
katB	catalase-peroxidase KatB [KatAB (VF0168)] [Legionella pneumophila subsp. pneumophila str. Philadelphia 1]	YP_096397		70.65/96.63
lasB	elastase LasB [LasB (VF0087)] [Pseudomonas aeruginosa PAO1]	NP_252413			72.26/87.17
motA	flagellar motor protein MotA [Flagella (VF0430)] [Burkholderia pseudomallei K96243]	YP_109905		70.29/91.87	71.59/90.48
pilT	twitching motility protein PilT [Type IV pili (VF0082)] [Pseudomonas aeruginosa PAO1]	NP_249086			74.17/91.30
pilU	twitching motility protein PilU [Type IV pili (VF0082)] [Pseudomonas aeruginosa PAO1]	NP_249087			71.00/78.24
xcpR	general secretion pathway protein E [xcp secretion system (VF0084)] [Pseudomonas aeruginosa PAO1]	NP_251793	72.25/63.15
a VFDB screening was performed using ABRicate with thresholds of ≥70% amino acid identity and ≥60% coverage. No virulence factor–related genes were detected under more stringent criteria (≥80% identity).
b Values indicate % amino acid identity / % coverage obtained by VFDB screening using ABRicate.
c Genes detected exclusively in P. flexuosum sp. nov. THUN1379T under the applied VFDB screening criteria.
